# Supplementary material for: SamQL: a structured query language and filtering tool for the SAM/BAM file format
Source: BMC Bioinformatics. 2021 Oct 2;22:474. doi: 10.1186/s12859-021-04390-3 (PMC8487582; doi:10.1186/s12859-021-04390-3)
Supplement: Supplementary file 2 — Additional file 2. Table S1. Raw runtime data of query methods used to create Fig. 2. [file 12859_2021_4390_MOESM2_ESM.xlsx]

## Sheet: Supplementary Table 1
SamQL paper raw times
Samql Range
0.1	0.05	0.04	0.05	0.05	0.04	0.05	0.04	0.04	0.04	0.04
0.2	0.05	0.04	0.04	0.04	0.04	0.04	0.04	0.05	0.04	0.04
0.3	0.04	0.05	0.04	0.05	0.04	0.05	0.04	0.04	0.04	0.04
0.4	0.05	0.05	0.05	0.04	0.05	0.05	0.05	0.04	0.05	0.04
0.5	0.05	0.05	0.04	0.05	0.05	0.05	0.05	0.04	0.04	0.05
0.6	0.05	0.05	0.05	0.05	0.05	0.05	0.05	0.05	0.05	0.05
0.7	0.05	0.05	0.05	0.05	0.05	0.05	0.05	0.05	0.05	0.05
0.8	0.05	0.05	0.05	0.05	0.05	0.05	0.05	0.04	0.05	0.05
0.9	0.05	0.05	0.05	0.05	0.05	0.05	0.05	0.05	0.05	0.05
1	0.05	0.05	0.05	0.05	0.05	0.05	0.05	0.05	0.05	0.05
Samql Range counts
0.1	0.04	0.04	0.04	0.05	0.04	0.04	0.04	0.04	0.05	0.04
0.2	0.04	0.04	0.04	0.04	0.04	0.04	0.04	0.04	0.04	0.04
0.3	0.05	0.04	0.04	0.04	0.04	0.04	0.04	0.04	0.05	0.04
0.4	0.04	0.05	0.04	0.05	0.05	0.05	0.05	0.04	0.04	0.05
0.5	0.05	0.04	0.04	0.04	0.05	0.04	0.05	0.04	0.05	0.04
0.6	0.05	0.04	0.05	0.05	0.05	0.04	0.05	0.05	0.05	0.05
0.7	0.05	0.04	0.05	0.05	0.05	0.05	0.05	0.04	0.05	0.05
0.8	0.05	0.05	0.05	0.05	0.04	0.05	0.05	0.04	0.05	0.05
0.9	0.05	0.05	0.05	0.05	0.05	0.05	0.05	0.05	0.05	0.05
1	0.05	0.05	0.05	0.05	0.05	0.05	0.05	0.05	0.05	0.05
Samtools Range
0.1	0.04	0.04	0.04	0.04	0.04	0.04	0.04	0.04	0.04	0.04
0.2	0.05	0.04	0.05	0.05	0.05	0.04	0.05	0.04	0.04	0.04
0.3	0.04	0.04	0.04	0.04	0.04	0.04	0.04	0.04	0.04	0.04
0.4	0.05	0.05	0.05	0.05	0.05	0.04	0.05	0.05	0.05	0.05
0.5	0.05	0.05	0.05	0.05	0.05	0.05	0.05	0.04	0.05	0.05
0.6	0.04	0.04	0.05	0.04	0.04	0.05	0.04	0.05	0.05	0.05
0.7	0.05	0.04	0.05	0.05	0.05	0.05	0.04	0.05	0.05	0.05
0.8	0.05	0.05	0.05	0.04	0.05	0.05	0.05	0.05	0.04	0.05
0.9	0.05	0.05	0.05	0.05	0.05	0.05	0.05	0.05	0.05	0.05
1	0.05	0.05	0.05	0.05	0.05	0.05	0.05	0.04	0.05	0.04
Samtools Range counts
0.1	0.04	0.04	0.04	0.04	0.04	0.04	0.04	0.04	0.04	0.04
0.2	0.05	0.05	0.04	0.05	0.05	0.05	0.04	0.04	0.04	0.05
0.3	0.04	0.04	0.04	0.04	0.04	0.04	0.04	0.04	0.04	0.04
0.4	0.05	0.05	0.05	0.05	0.05	0.04	0.05	0.05	0.05	0.05
0.5	0.05	0.04	0.04	0.04	0.05	0.05	0.04	0.05	0.05	0.04
0.6	0.04	0.05	0.05	0.04	0.04	0.05	0.05	0.05	0.04	0.04
0.7	0.05	0.05	0.05	0.05	0.04	0.05	0.05	0.04	0.05	0.05
0.8	0.05	0.05	0.05	0.04	0.05	0.04	0.05	0.05	0.05	0.05
0.9	0.05	0.04	0.05	0.05	0.05	0.05	0.05	0.05	0.05	0.05
1	0.04	0.05	0.05	0.04	0.05	0.05	0.04	0.05	0.05	0.05
Sambamba Range
0.1	0	0	0	0	0	0	0	0	0	0
0.2	0	0	0	0	0	0	0	0	0	0
0.3	0	0	0	0	0	0	0	0	0	0
0.4	0	0	0	0	0	0	0	0	0	0
0.5	0	0	0	0	0	0	0	0	0	0
0.6	0	0	0	0	0	0	0	0	0	0
0.7	0	0	0	0	0	0	0	0	0	0
0.8	0	0	0	0	0	0	0	0	0	0
0.9	0	0	0	0	0	0	0	0	0	0
1	0	0	0	0	0	0	0	0	0	0
Sambamba Range counts
0.1	0	0	0	0	0	0	0	0	0	0
0.2	0	0	0	0	0	0	0	0	0	0
0.3	0	0	0	0	0	0	0	0	0	0
0.4	0	0	0	0	0	0	0	0	0	0
0.5	0	0	0	0	0	0	0	0	0	0
0.6	0	0	0	0	0	0	0	0	0	0
0.7	0	0	0	0	0	0	0	0	0	0
0.8	0	0	0	0	0	0	0	0	0	0
0.9	0	0	0	0	0	0	0	0	0	0
1	0	0	0	0	0	0	0	0	0	0
Samql TagNM
0.1	0.26	0.25	0.25	0.25	0.25	0.25	0.25	0.23	0.24	0.26
0.2	0.46	0.46	0.46	0.45	0.47	0.45	0.45	0.47	0.46	0.45
0.3	0.67	0.67	0.64	0.67	0.67	0.63	0.67	0.64	0.68	0.67
0.4	0.84	0.83	0.87	0.86	0.84	0.8	0.87	0.88	0.87	0.88
0.5	1.07	1.05	1.04	1.05	1.04	1.05	1.06	1.1	1.07	1.1
0.6	1.26	1.27	1.29	1.3	1.25	1.3	1.24	1.26	1.24	1.24
0.7	1.43	1.49	1.49	1.48	1.51	1.52	1.46	1.54	1.5	1.46
0.8	1.64	1.69	1.6	1.65	1.63	1.58	1.69	1.62	1.66	1.62
0.9	1.85	1.83	1.89	1.95	1.96	1.86	1.83	1.88	1.89	1.87
1	2.13	2.15	2.08	2.12	2.08	2.1	2.06	2.05	2.14	2.05
Samql TagNM counts
0.1	0.25	0.25	0.24	0.23	0.25	0.24	0.25	0.26	0.24	0.25
0.2	0.42	0.44	0.46	0.45	0.44	0.46	0.45	0.45	0.44	0.46
0.3	0.64	0.65	0.67	0.67	0.65	0.67	0.64	0.66	0.67	0.68
0.4	0.83	0.86	0.83	0.84	0.82	0.84	0.89	0.87	0.87	0.86
0.5	1.01	1.01	1.02	1.06	1.05	1.02	1.03	1.05	1.09	1.05
0.6	1.29	1.32	1.23	1.24	1.31	1.27	1.27	1.31	1.28	1.26
0.7	1.49	1.45	1.47	1.48	1.48	1.47	1.48	1.51	1.45	1.49
0.8	1.65	1.56	1.71	1.71	1.64	1.59	1.65	1.65	1.64	1.68
0.9	1.93	1.88	1.93	1.92	1.88	1.81	1.89	1.87	1.89	1.87
1	2.08	2.15	2.11	2	2.2	2.13	2.08	2.12	2	2.05
Samtools TagNM
0.1	0.39	0.41	0.37	0.38	0.39	0.39	0.39	0.39	0.4	0.4
0.2	0.73	0.76	0.71	0.71	0.73	0.71	0.71	0.71	0.71	0.7
0.3	1.02	1.02	1.01	1.02	1.03	1.03	1.02	1.01	1.01	1.02
0.4	1.34	1.34	1.35	1.34	1.33	1.33	1.34	1.37	1.31	1.33
0.5	1.64	1.61	1.64	1.63	1.68	1.62	1.67	1.64	1.6	1.64
0.6	1.92	1.91	1.99	1.93	1.94	1.97	1.91	1.89	1.99	1.92
0.7	2.25	2.26	2.3	2.32	2.3	2.3	2.27	2.25	2.31	2.27
0.8	2.64	2.54	2.52	2.52	2.52	2.51	2.48	2.53	2.56	2.59
0.9	2.88	2.94	2.82	2.92	2.87	2.85	2.88	2.87	2.93	2.92
1	3.19	3.16	3.25	3.19	3.17	3.22	3.22	3.21	3.21	3.16
Samtools TagNM counts
0.1	0.38	0.4	0.39	0.37	0.39	0.39	0.38	0.39	0.38	0.38
0.2	0.74	0.71	0.72	0.71	0.71	0.71	0.72	0.72	0.71	0.71
0.3	1.04	1.04	1.03	1.02	1.03	1.02	1.03	1.01	1.03	1.01
0.4	1.35	1.33	1.35	1.33	1.34	1.32	1.36	1.36	1.34	1.34
0.5	1.63	1.68	1.7	1.65	1.67	1.65	1.62	1.68	1.63	1.66
0.6	2.01	1.98	2	1.95	1.96	1.93	1.88	1.87	1.91	1.94
0.7	2.27	2.3	2.24	2.27	2.25	2.29	2.27	2.28	2.25	2.28
0.8	2.55	2.51	2.57	2.57	2.52	2.58	2.64	2.51	2.54	2.5
0.9	2.88	2.89	2.86	2.86	2.84	2.93	2.82	2.89	2.9	2.9
1	3.08	3.24	3.12	3.17	3.22	3.18	3.18	3.22	3.22	3.11
Sambamba TagNM
0.1	0.29	0.29	0.31	0.29	0.29	0.28	0.29	0.29	0.29	0.29
0.2	0.57	0.56	0.56	0.55	0.55	0.56	0.56	0.56	0.56	0.55
0.3	0.83	0.82	0.83	0.82	0.82	0.82	0.82	0.82	0.82	0.82
0.4	1.08	1.08	1.08	1.08	1.08	1.08	1.08	1.08	1.08	1.08
0.5	1.36	1.34	1.33	1.33	1.33	1.33	1.33	1.33	1.33	1.33
0.6	1.59	1.6	1.6	1.6	1.59	1.59	1.6	1.59	1.59	1.59
0.7	1.86	1.84	1.84	1.86	1.83	1.83	1.88	1.85	1.83	1.83
0.8	2.12	2.09	2.09	2.09	2.09	2.13	2.13	2.09	2.08	2.08
0.9	2.34	2.35	2.34	2.34	2.34	2.34	2.34	2.34	2.34	2.34
1	2.61	2.62	2.6	2.6	2.62	2.6	2.61	2.61	2.61	2.61
Sambamba TagNM counts
0.1	0.29	0.29	0.29	0.29	0.29	0.29	0.29	0.29	0.29	0.29
0.2	0.56	0.58	0.56	0.55	0.56	0.55	0.56	0.55	0.55	0.55
0.3	0.82	0.83	0.83	0.82	0.84	0.82	0.82	0.82	0.82	0.82
0.4	1.08	1.08	1.08	1.08	1.07	1.08	1.08	1.07	1.08	1.08
0.5	1.34	1.33	1.33	1.33	1.33	1.33	1.33	1.33	1.33	1.33
0.6	1.59	1.59	1.59	1.58	1.59	1.59	1.59	1.59	1.59	1.59
0.7	1.84	1.84	1.85	1.83	1.83	1.85	1.87	1.83	1.83	1.83
0.8	2.09	2.08	2.08	2.08	2.09	2.09	2.12	2.09	2.09	2.08
0.9	2.34	2.34	2.34	2.34	2.34	2.34	2.34	2.34	2.34	2.34
1	2.61	2.61	2.61	2.64	2.61	2.61	2.61	2.64	2.6	2.61
Samql Range Cores: 1
51.39	51.08
Samql Range Cores: 2
50.78	51.09
Samql Range Cores: 4
31.87	31.76
Samql Range Cores: 8
19.88	19.88
Samql Range Cores: 16
9.41	9.37
Samql Range Cores: 32
6.36	6.41
Samtools Range Cores: 1
74.94	74.51
Samtools Range Cores: 2
37.35	37.3
Samtools Range Cores: 4
18.67	18.7
Samtools Range Cores: 8
9.38	9.38
Samtools Range Cores: 16
5.93	5.4
Samtools Range Cores: 32
3.1	3.12
Sambamba Range Cores: 1
115.33	115.06
Sambamba Range Cores: 2
58.2	57.82
Sambamba Range Cores: 4
29	29.03
Sambamba Range Cores: 8
14.67	14.63
Sambamba Range Cores: 16
8.39	9.91
Sambamba Range Cores: 32
5.52	5.54
Samql TagNM Cores: 1
51.39	51.08
Samql TagNM Cores: 2
50.78	51.09
Samql TagNM Cores: 4
31.87	31.76
Samql TagNM Cores: 8
19.88	19.88
Samql TagNM Cores: 16
9.41	9.37
Samql TagNM Cores: 32
6.36	6.41
Samtools TagNM Cores: 1
2159.96	2221.92
Samtools TagNM Cores: 2
928.73	927.27
Samtools TagNM Cores: 4
499.9	465.37
Samtools TagNM Cores: 8
279.72	248.76
Samtools TagNM Cores: 16
253.94	264.12
Samtools TagNM Cores: 32
261.42	258.24
Sambamba TagNM Cores: 1
3022.73	3023.52
Sambamba TagNM Cores: 2
1515.87	1511.58
Sambamba TagNM Cores: 4
759.07	759.47
Sambamba TagNM Cores: 8
381.89	381.88
Sambamba TagNM Cores: 16
215.08	215.24
Sambamba TagNM Cores: 32
144.11	144.14
